# Supplementary material for: Enhancing Antibacterial Efficacy: Combining Novel Bacterial Topoisomerase Inhibitors with Efflux Pump Inhibitors and Other Agents Against Gram-Negative Bacteria
Source: Antibiotics (Basel). 2024 Nov 13;13(11):1081. doi: 10.3390/antibiotics13111081 (PMC11591509; doi:10.3390/antibiotics13111081)
Supplement: Supplementary file 1 [file antibiotics-13-01081-s001.zip]

Archive with 1 entries (1 files):
- antibiotics-3310491-supplementary.pdf
